# Supplementary material for: Identification and molecular characterization of Mycobacterium bovis DNA in GeneXpert® MTB/RIF ultra-positive, culture-negative sputum from a rural community in South Africa
Source: One Health. 2024 Mar 3;18:100702. doi: 10.1016/j.onehlt.2024.100702 (PMC10937233; doi:10.1016/j.onehlt.2024.100702)
Supplement: Supplementary material 1 — Demographics, Health Status, TB History, Symptoms, and Radiological Findings of people with M. bovis DNA in the sputum. [file mmc2.xlsx]

## Sheet: Sheet1
	Sample No.	SAMPLED_DATE	Culture	Ultra (MTBC detection)	RIFAMPICIN resistance	Sanger (hsp65 and rpoB combined agreement at high identities >98%)	RD-PCR (Warren et al.,2006)	Spoligotyping	ZN staining	GyrB1, GyrB2 PCR results	ONT Barcode #
	1	2018-05-31	Negative	DETECTED VERY LOW	NOT DETECTED	Unclassified (both) - multiple Sanger peaks	n.d.	n.d.
	2	2018-06-26	Negative	DETECTED VERY LOW	DETECTED	MTBC (both)	M. tuberculosis	Negative	Positive
	3	2018-08-21	Negative	DETECTED LOW	NOT DETECTED	Unclassified (hsp65)	n.d.	n.d.
	4	2018-09-27	Negative	TRACE DETECTED_x000D_	INDETERMINATE_x000D_	Unclassified (hsp65)	n.d.	n.d.
	5	2018-09-28	Negative	DETECTED VERY LOW	NOT DETECTED	Unclassified (hsp65)	n.d.	n.d.
	6	2018-09-29	Negative	DETECTED VERY LOW	INDETERMINATE	MTBC (both)	M. tuberculosis	Negative	Negative
No sputum pellet leftover from study	7	2018-10-16	Negative	DETECTED VERY LOW	NOT DETECTED	n.d.	n.d.
	8	2018-10-30	Negative	TRACE DETECTED_x000D_	INDETERMINATE	Unclassified (both)	n.d.	n.d.
	9	2018-11-03	Negative	TRACE DETECTED	INDETERMINATE	Unclassified (both)	n.d.	n.d.
	10	2018-11-03	Negative	TRACE DETECTED_x000D_	INDETERMINATE	MTBC (both)	Negative	Negative	Negative
	11	2018-11-03	Negative	TRACE DETECTED_x000D_	INDETERMINATE	Unclassified (both)	n.d.	n.d.
	12	2018-11-03	Negative	TRACE DETECTED	INDETERMINATE	No amplification - PCR negative	n.d.	n.d.
	13	2018-11-22	Negative	TRACE DETECTED	INDETERMINATE	MTBC (both)	RD1 and faint multiple bands (RD4 absence)	SB0130	Positive	Positive for gyrB1 and gyrB2	1
	14	2018-11-16	Negative	TRACE DETECTED	INDETERMINATE	MTBC (both); other Mycobacteria spp. (both) - discordance between hsp65 and rpoB	M. tuberculosis	Negative	Negative
	15	2018-11-23	Negative	DETECTED VERY LOW	DETECTED	Unclassified (both)	n.d.	n.d.
	16	2019-01-23	Negative	TRACE DETECTED	INDETERMINATE	Unclassified (hsp65)	n.d.	n.d.
	17	2019-01-31	Negative	DETECTED LOW	NOT DETECTED	MTBC (both)	RD1 and faint multiple bands	Negative	Positive	Positive for gyrB1 and gyrB2	2
	18	2019-02-05	Negative	TRACE DETECTED_x000D_	INDETERMINATE	Unclassified (both)	n.d.	n.d.
	19	2019-02-08	Negative	DETECTED VERY LOW	NOT DETECTED	Unclassified (hsp65)	n.d.	n.d.
	20	2019-02-20	Negative	DETECTED VERY LOW	NOT DETECTED	MTBC (both)	M. bovis	SB1474	Positive	Positive for gyrB1 and gyrB2	3
	21	2019-02-15	Negative	TRACE DETECTED	INDETERMINATE	No amplification	n.d.	n.d.		n.d.
	22	2019-02-25	Negative	TRACE DETECTED	INDETERMINATE	Unclassified (hsp65)	n.d.	n.d.
	23	2019-02-27	Negative	TRACE DETECTED	INDETERMINATE	Unclassified (hsp65)	n.d.	n.d.
	24	2019-03-13	Negative	TRACE DETECTED	INDETERMINATE	Unclassified (hsp65)	n.d.	n.d.
	25	2019-03-13	Negative	TRACE DETECTED	INDETERMINATE	Unclassified (hsp65)	n.d.	n.d.
	26	2019-03-13	Negative	TRACE DETECTED	INDETERMINATE	MTBC (both)	RD1 and faint multiple bands	Negative	Positive	Positive for gyrB1 and gyrB2	4
	27	2019-03-14	Negative	DETECTED LOW	NOT DETECTED	Unclassified (hsp65)	n.d.	n.d.
	28	2019-03-27	Negative	DETECTED VERY LOW	NOT DETECTED	Unclassified (hsp65)	n.d.	n.d.
	29	2019-04-03	Negative	DETECTED LOW	NOT DETECTED	Unclassified (both)	n.d.	n.d.
	30	2019-04-12	Negative	DETECTED VERY LOW	NOT DETECTED	Unclassified (both)	n.d.	n.d.
	31	2019-04-15	Negative	DETECTED VERY LOW	NOT DETECTED	MTBC (both); other Mycobacteria spp. (both)	RD1 and faint multiple bands (RD4 absence)	SB0130	Positive	Positive for gyrB1 and gyrB2	5
	32	2019-04-10	Negative	TRACE DETECTED	INDETERMINATE	Unclassified (hsp65)	n.d.	n.d.
	33	2019-04-16	Negative	DETECTED LOW	NOT DETECTED	Unclassified (hsp65)	n.d.	n.d.
	34	2019-04-17	Negative	TRACE DETECTED	INDETERMINATE	Unclassified (both)	n.d.	n.d.
	35	2019-05-02	Negative	TRACE DETECTED	INDETERMINATE	Unclassified (both)	n.d.	n.d.
	36	2019-04-30	Negative	TRACE DETECTED	INDETERMINATE	MTBC (both)	RD1 and faint multiple bands (RD4 absence)	Negative	Positive	Positive for gyrB1 and gyrB2	6
	37	2019-05-09	Negative	TRACE DETECTED	INDETERMINATE	Unclassified (hsp65)	n.d.	n.d.
	38	2019-05-24	Negative	DETECTED VERY LOW	NOT DETECTED	No amplification	n.d.	n.d.
	39	2019-05-21	Negative	DETECTED VERY LOW	NOT DETECTED	MTBC (both)	M. bovis	Negative	Positive	Positive for gyrB1 and gyrB2	7
	40	2019-05-30	Negative	DETECTED VERY LOW	NOT DETECTED	MTBC (both)	Negative	Negative	Negative
	41	2019-06-03	Negative	DETECTED VERY LOW	NOT DETECTED	MTBC (both)	M. tuberculosis	Negative	Negative
	42	2019-06-07	Negative	DETECTED LOW	NOT DETECTED	No amplification	n.d.	n.d.
	43	2019-06-21	Negative	TRACE DETECTED	INDETERMINATE	Unclassified (hsp65)	n.d.	n.d.
	44	2019-07-05	Negative	TRACE DETECTED	INDETERMINATE	No amplification	n.d.	n.d.
	45	2019-07-04	Negative	DETECTED VERY LOW	NOT DETECTED	MTBC (both)	M. bovis	Negative	Positive	Positive for gyrB1 and gyrB2	8
	46	2019-07-11	Negative	TRACE DETECTED	INDETERMINATE	Unclassified (both)	n.d.	n.d.
	47	2019-08-05	Negative	TRACE DETECTED	INDETERMINATE	Unclassified (hsp65)	n.d.	n.d.
	48	2019-08-06	Negative	DETECTED VERY LOW	NOT DETECTED	MTBC (both); M. smegmatis (hsp65);	RD1 and faint multiple bands (RD4 absence)	SB1474	Positive	Positive for gyrB1 and gyrB2	9
	49	2019-08-06	Negative	TRACE DETECTED	INDETERMINATE	Unclassified (hsp65)	n.d.	n.d.
	50	2019-09-12	Negative	DETECTED VERY LOW	NOT DETECTED	Unclassified (both)	n.d.	n.d.
	51	2019-09-10	Negative	TRACE DETECTED	INDETERMINATE	MTBC (both)	Negative	Negative	Negative
	52	2019-08-22	Negative	DETECTED LOW	NOT DETECTED	Unclassified (hsp65)	n.d.	n.d.
	53	2019-08-20	Negative	TRACE DETECTED	INDETERMINATE	Unclassified (both)	n.d.	n.d.
	54	2019-08-27	Negative	TRACE DETECTED	INDETERMINATE	Unclassified (both)	n.d.	n.d.
	55	2019-09-17	Negative	TRACE DETECTED	INDETERMINATE	MTBC (both)	RD1 and faint multiple bands (RD4 absence)	Negative	Positive	Positive for gyrB1 and gyrB2	10
	56	2019-09-25	Negative	TRACE DETECTED	INDETERMINATE	Unclassified (both)	n.d.	n.d.
	57	2019-09-10	Negative	TRACE DETECTED	INDETERMINATE	No amplification	n.d.	n.d.
	58	2019-09-26	Negative	TRACE DETECTED	INDETERMINATE	MTBC (both)	M. tuberculosis	Negative	Positive
	59	2019-09-26	Negative	TRACE DETECTED	INDETERMINATE	No amplification	n.d.	n.d.
	60	2019-09-30	Negative	DETECTED LOW	NOT DETECTED	MTBC (both)	M. tuberculosis	Negative	Negative
	61	2019-10-07	Negative	TRACE DETECTED_x000D_	INDETERMINATE	No amplification	n.d.	n.d.
	62	2019-10-07	Negative	TRACE DETECTED_x000D_	INDETERMINATE	No amplification	n.d.	n.d.
	63	2019-11-28	Negative	DETECTED VERY LOW	NOT DETECTED	No amplification	n.d.	n.d.
	64	2019-11-21	Negative	TRACE DETECTED	INDETERMINATE	Unclassified (hsp65)	n.d.	n.d.
	65	2019-11-21	Negative	TRACE DETECTED	INDETERMINATE	Unclassified (both)	n.d.	n.d.
	66	2019-11-21	Negative	TRACE DETECTED	INDETERMINATE	MTBC (both)	M. tuberculosis	Negative	Negative
	67	2020-03-03	Negative	TRACE DETECTED	INDETERMINATE	Unclassified (both)	n.d.	n.d.
	68	2020-03-13	Negative	TRACE DETECTED	INDETERMINATE	Unclassified (hsp65)	n.d.	n.d.
	69	2020-03-13	Negative	TRACE DETECTED	INDETERMINATE	Unclassified (hsp65)	n.d.	n.d.
						Negative extracted nuclease-free water sample	Negative	Negative	Negative	Negative	13
