# Supplementary material for: Identification and molecular characterization of Mycobacterium bovis DNA in GeneXpert® MTB/RIF ultra-positive, culture-negative sputum from a rural community in South Africa
Source: One Health. 2024 Mar 3;18:100702. doi: 10.1016/j.onehlt.2024.100702 (PMC10937233; doi:10.1016/j.onehlt.2024.100702)
Supplement: Supplementary material 2 — Total amount of sequencing reads for gyrB1 and gyrB2 M. bovis confirmation. [file mmc3.xlsx]

## Sheet: Sheet1
Patient No.	VisitDate.x	AgeAtRecruitment	Sex	WeightKg	BMI	HeartRateMeasured	SystolicBP	DiastolicBP	WellnessScale	TBTxCurrent	TBTxEver	HomesteadMemberTBCurr	TBSymptom	CXRScore	CxrRadiologistConclusion	Smoke3Cat	Drink3Cat	GeneXpert	Rifampicin	HIVElisa	VLCat	CurrentlyOnART	HBA1cPercentCat	Final outcome
2	6/26/2018	54	Male	52.8	19.3939	Yes	105	76	NA	No	Yes	No	Yes	67	ADS-NA = abnormality detected, significant: no active disease	Current smoker	Drinking in past 12 months	MTB Detected Very Low	Detected	Negative	NA	NA	Normal	M. tuberculosis
6	9/28/2018	36	Male	59.7	19.4939	Yes	114	68	NA	No	Yes	No	No	72	ADS-NA = abnormality detected, significant: no active disease	Current smoker	Drinking in past 12 months	MTB Detected Very Low	Indeterminate	Negative	NA	NA	Normal	M. tuberculosis
13	11/22/2018	24	Female	58.8	20.346	Yes	103	68	100	No	No	No	No	34	N = Normal	Never smoker	Never drinker	TRACE DETECTED	Indeterminate	Negative	NA	NA	Normal	M. bovis (RD1 - 146bp); ZN-positive
14	11/16/2018	73	Female	48.3	18.8672	Yes	128	64	50	No	Yes	No	No	100	ADS-TB = abnormality detected, significant: tuberculosis	Never smoker	Never drinker	TRACE DETECTED	Indeterminate	Negative	NA	NA	Raised	M. tuberculosis
17	1/31/2019	68	Female	56	25.9151	Yes	112	67	65	Yes	Yes	No	No	78	ADS-NA = abnormality detected, significant: no active disease	Never smoker	Never drinker	MTB Detected Low	Not detected	Negative	NA	NA	Normal	M. bovis (RD1 - 146bp); ZN-positive
20	2/20/2019	65	Male	95	34.4753	Yes	124	78	100	No	Yes	No	Yes	42	ADS-NA = abnormality detected, significant: no active disease	Ex-smoker	Never drinker	TRACE DETECTED	Indeterminate	Positive	<400	Yes	Normal	M. bovis (RD1 - 146bp); ZN-positive
26	3/13/2019	19	Female	78	27.6361	Yes	114	69	100	No	No	No	No	26	N = Normal	Never smoker	Never drinker	TRACE DETECTED	Indeterminate	Negative	NA	NA	Raised	M. bovis (RD1 - 146bp); ZN-positive
31	4/15/2019	18	Female	67.3	24.7199	Yes	93	64	100	No	No	NA	No	NA	NA	Never smoker	Never drinker	TRACE DETECTED	Indeterminate	Negative	NA	NA	Normal	M. bovis (RD1 - 146bp); ZN-positive
36	4/30/2019	15	Female	43.8	22.0311	Yes	89	57	100	No	Yes	Yes	Yes	19	N = Normal	Never smoker	Drinking in past 12 months	TRACE DETECTED	Indeterminate	Positive	<400	Yes	Normal	M. bovis (RD1 - 146bp); ZN-positive
39	5/21/2019	31	Male	56	18.7109	Yes	108	54	100	No	No	No	No	94	ADS-TB = abnormality detected, significant: tuberculosis	Current smoker	Never drinker	MTB Detected Very Low	Not detected	Positive	<400	Yes	Normal	M. bovis (RD1 - 146bp); ZN-positive
41	6/3/2019	56	Male	71.8	23.7152	Yes	162	95	100	No	No	No	No	58	ADS-TB = abnormality detected, significant: tuberculosis	Never smoker	Never drinker	MTB Detected Very Low	Not detected	Negative	NA	NA	Normal	M. tuberculosis
45	7/4/2019	38	Female	63	21.2953	Yes	112	76	100	No	No	No	No	51	N = Normal	Never smoker	Never drinker	TRACE DETECTED	Indeterminate	Positive	<400	Yes	Normal	M. bovis (RD1 - 146bp); ZN-positive
48	8/6/2019	60	Male	70	22.0932	Yes	120	86	80	No	Yes	No	Yes	64	ADS-TB = abnormality detected, significant: tuberculosis	Never smoker	Never drinker	MTB Detected Very Low	Not detected	Negative	NA	NA	Raised	M. bovis (RD1 - 146bp); ZN-positive
55	9/17/2019	49	Female	73	32.0161	Yes	95	61	99	No	Yes	No	No	58	ADS-NA = abnormality detected, significant: no active disease	Never smoker	Never drinker	TRACE DETECTED	Indeterminate	Positive	<400	Yes	Normal	M. bovis (RD1 - 146bp); ZN-positive
58	9/26/2019	31	Female	91	34.2504	Yes	112	80	100	No	No	No	No	38	N = Normal	Never smoker	Never drinker	TRACE DETECTED	Indeterminate	Negative	NA	NA	Normal	M. tuberculosis
60	9/30/2019	80	Female	62	26.1427	Yes	128	83	80	Yes	Yes	No	No	88	ADS-TB = abnormality detected, significant: tuberculosis	Never smoker	Never drinker	MTB Detected Low	Not detected	Negative	NA	NA	Normal	M. tuberculosis
66	11/21/2019	19	Male	67	20.679	Yes	118	67	99	No	No	No	No	28	N = Normal	Never smoker	No drinking in last 12 months	TRACE DETECTED	Indeterminate	Negative	NA	NA	Normal	M. tuberculosis
