# Supplementary material for: Identification and molecular characterization of Mycobacterium bovis DNA in GeneXpert® MTB/RIF ultra-positive, culture-negative sputum from a rural community in South Africa
Source: One Health. 2024 Mar 3;18:100702. doi: 10.1016/j.onehlt.2024.100702 (PMC10937233; doi:10.1016/j.onehlt.2024.100702)
Supplement: Supplementary material 3 — Supplementary Figure 1 description. [file mmc4.xlsx]

## Sheet: Sheet1
	Total No. reads	GyrB1	GyrB2
barcode01	64304	25496	32345
barcode02	63799	30122	25584
barcode03	58386	26014	24850
barcode04	67000	39183	20593
barcode05	84868	33182	44728
barcode06	72956	29571	34753
barcode07	67957	31761	29761
barcode08	79572	42899	28566
barcode09	77085	33479	36154
barcode10	85902	59642	16965
