# Supplementary material for: Identification and molecular characterization of Mycobacterium bovis DNA in GeneXpert® MTB/RIF ultra-positive, culture-negative sputum from a rural community in South Africa
Source: One Health. 2024 Mar 3;18:100702. doi: 10.1016/j.onehlt.2024.100702 (PMC10937233; doi:10.1016/j.onehlt.2024.100702)
Supplement: Supplementary material 8 — MinKNOW Run Report using Oxford Nanopore Technologies mk1c device and R10.4.1 flow cell for M. bovis confirmation. [file mmc9.zip]

Archive with 1 entries (1 files):
- Public repository information for sequences.txt
