# Supplementary material for: Identification and molecular characterization of Mycobacterium bovis DNA in GeneXpert® MTB/RIF ultra-positive, culture-negative sputum from a rural community in South Africa
Source: One Health. 2024 Mar 3;18:100702. doi: 10.1016/j.onehlt.2024.100702 (PMC10937233; doi:10.1016/j.onehlt.2024.100702)
Supplement: Supplementary material 8 — MinKNOW Run Report using Oxford Nanopore Technologies mk1c device and R10.4.1 flow cell for M. bovis confirmation. [file mmc9.zip › Public repository information for sequences.txt]

TYPE	ACCESSION	ALIAS
PROJECT	PRJEB70896	e933fc48-c63f-4dce-b416-6cb4e85ab8fc
SUBMISSION	ERA27650021	SUBMISSION-05-12-2023-14:48:29:862
TYPE	ACCESSION	ALIAS
SAMPLE	ERS17226291	13
SAMPLE	ERS17226292	17
SAMPLE	ERS17226293	20
SAMPLE	ERS17226294	26
SAMPLE	ERS17226295	31
SAMPLE	ERS17226296	36
SAMPLE	ERS17226297	39
SAMPLE	ERS17226298	45
SAMPLE	ERS17226299	48
SAMPLE	ERS17226300	55
SUBMISSION	ERA27651830	ena-SUBMISSION-TAB-05-12-2023-15:29:32:602-69678
