# Supplementary material for: Identification and molecular characterization of Mycobacterium bovis DNA in GeneXpert® MTB/RIF ultra-positive, culture-negative sputum from a rural community in South Africa
Source: One Health. 2024 Mar 3;18:100702. doi: 10.1016/j.onehlt.2024.100702 (PMC10937233; doi:10.1016/j.onehlt.2024.100702)
Supplement: Supplementary material 9 — Vukuzazi Team: Staff who significantly contributed to the implementation and conduct of Vukuzazi. [file mmc10.zip]

Archive with 1 entries (1 files):
- report__20230807_0817_f8863b05.html
